# Supplementary material for: Integracides: Tetracyclic Triterpenoids from Fusarium sp.—Their 5-Lipoxygenase Inhibitory Potential and Structure–Activity Relation Using In Vitro and Molecular Docking Studies
Source: Life (Basel). 2022 Dec 13;12(12):2095. doi: 10.3390/life12122095 (PMC9782297; doi:10.3390/life12122095)
Supplement: Supplementary file 1 [file life-12-02095-s001.zip]

Archive with 1 entries (1 files):
- life-2069020-supplementary.pdf
